# Supplementary material for: High-resolution crossover mapping reveals similarities and differences of male and female recombination in maize
Source: Nat Commun. 2018 Jun 18;9:2370. doi: 10.1038/s41467-018-04562-5 (PMC6006299; doi:10.1038/s41467-018-04562-5)
Supplement: Supplementary file 4 — Supplementary Data 1 [file 41467_2018_4562_MOESM4_ESM.xlsx]

## Sheet: Supplementary Data 1
Supplementary Data 1. List of SNP associated with COs in male and female meioses in the B73 x Mo17 hybrid.
Chromosome	Position on maize genome (ver. 2) scaffold (bp)	Position on male genetic map (cM)	Position on female genetic map (cM)
1	2232774	0	0
1	2233106	0	0
1	2239328	3.7	5.3
1	6038070	4.6	5.3
1	6038132	4.6	5.3
1	6613328	4.6	6.1
1	6613698	4.6	6.1
1	6676032	4.6	7
1	6710261	4.6	7
1	6926607	4.6	7.8
1	6926741	4.6	7.8
1	7401398	5.5	7.8
1	7401697	5.5	7.8
1	7490071	6.4	7.8
1	7490302	6.4	7.8
1	7494037	7.3	7.8
1	7494970	7.3	7.8
1	7563881	8.2	7.8
1	7564582	8.2	7.8
1	7993709	8.2	8.6
1	7994561	8.2	8.6
1	8537290	9.1	8.6
1	8537344	9.1	8.6
1	8555301	9.1	8.6
1	8555533	9.1	8.7
1	8627266	9.1	8.7
1	8628803	9.1	8.7
1	8629102	9.1	9.5
1	8629864	9.1	9.5
1	9199787	10	9.5
1	9242574	10	9.5
1	9358009	10	10.3
1	9358116	10	10.3
1	9580085	10.9	10.3
1	9580160	10.9	10.3
1	9673321	11.8	10.3
1	9693949	11.8	10.3
1	9956952	12.7	10.3
1	9957099	12.7	10.3
1	10486625	12.7	10.3
1	10487099	12.7	10.3
1	10829587	13.6	11.2
1	11034330	13.6	11.2
1	11300762	13.6	11.2
1	11883478	13.6	12
1	11884063	13.7	12
1	11944522	14.6	12
1	11944990	14.6	12
1	11946973	15.5	12
1	11951730	15.5	12
1	12176118	15.5	12
1	12176655	15.5	12
1	12211098	16.4	12
1	12213027	16.4	12
1	12294031	17.3	12
1	12322554	17.3	12.9
1	12355605	17.3	12.9
1	12362024	17.3	13.7
1	12362746	17.3	13.7
1	12487609	18.2	13.7
1	12487720	18.2	13.7
1	12514012	19.1	13.7
1	12515281	19.1	13.7
1	12812112	19.1	14.6
1	12814271	19.1	14.6
1	12850716	19.1	15.4
1	12852069	19.1	15.4
1	12853425	20	15.4
1	12853989	20	15.4
1	12855101	20.9	15.4
1	12862787	20.9	15.4
1	13509568	20.9	15.4
1	13509754	20.9	15.4
1	13684105	20.9	16.3
1	13684796	20.9	16.3
1	13742123	20.9	16.3
1	13747539	20.9	16.3
1	14164353	20.9	17.1
1	14165676	20.9	17.1
1	14165966	20.9	17.1
1	14166350	20.9	17.1
1	14451671	20.9	17.9
1	14452841	20.9	17.9
1	14452936	20.9	18.8
1	14453039	20.9	18.8
1	14812655	20.9	19.6
1	14812958	20.9	19.6
1	15035408	20.9	20.5
1	15067154	20.9	20.5
1	15068275	20.9	21.3
1	15068599	21.8	21.3
1	15069073	21.8	21.3
1	15074173	21.8	21.3
1	15077295	21.8	21.3
1	15078475	21.8	21.3
1	15145788	21.8	21.3
1	15196151	21.8	22.2
1	15201230	21.8	22.2
1	15270267	21.8	23
1	15272367	21.8	23
1	15786532	22.7	23
1	15786901	22.7	23
1	16375125	22.7	23.8
1	16377865	22.7	23.8
1	16469561	22.7	24.7
1	16470315	22.7	24.7
1	17489541	23.6	24.7
1	17492613	23.6	24.7
1	17679528	24.5	24.7
1	17681357	24.5	24.7
1	17697804	25.4	24.7
1	17700861	25.4	24.7
1	17828967	26.3	24.7
1	17830783	26.3	24.7
1	18595317	26.3	24.7
1	18640648	26.3	26.4
1	18641511	26.3	26.4
1	19999932	26.3	26.4
1	21701136	26.3	28.1
1	21703324	26.3	28.1
1	21717914	26.3	28.9
1	21719432	26.3	28.9
1	21720163	27.2	28.9
1	21721398	27.2	28.9
1	21756319	28.1	28.9
1	21797549	28.1	28.9
1	21982817	28.1	29.8
1	21983253	28.1	29.8
1	22380863	30	30.6
1	22742413	30	30.6
1	22775529	30	31.5
1	22775695	30	31.5
1	22786445	30.9	31.5
1	23162201	30.9	31.5
1	23579284	31.8	31.5
1	23579850	31.8	31.5
1	23580086	32.7	31.5
1	23585878	32.7	31.5
1	23924747	33.6	31.5
1	23927617	33.6	31.5
1	24746505	33.6	31.5
1	24746855	33.6	31.5
1	24778945	33.6	32.3
1	24786012	33.6	32.3
1	25372238	34.5	32.3
1	25374890	34.5	32.3
1	25375495	35.4	32.3
1	25375679	35.4	32.3
1	25376365	36.3	32.3
1	25376737	36.3	32.3
1	26568597	37.2	32.3
1	26571303	37.2	32.3
1	26575012	37.2	34
1	26575989	37.2	34
1	27137389	37.2	34.8
1	27138006	37.2	34.8
1	27141740	37.2	34.9
1	27144557	37.2	34.9
1	30685322	37.2	35.7
1	30685537	37.2	35.7
1	31768339	37.2	35.7
1	31770930	37.2	35.7
1	31771563	37.2	36.5
1	31774604	37.2	36.5
1	32021207	37.2	37.4
1	32021298	37.2	37.4
1	34993622	38.1	37.4
1	34994260	38.1	37.4
1	35211084	39	37.4
1	35211385	39	37.4
1	35758978	39.9	37.4
1	35759890	39.9	37.4
1	37127744	39.9	38.2
1	37128653	39.9	38.2
1	39334606	40.8	38.2
1	39336439	40.8	38.2
1	39399955	40.8	39.1
1	39904249	41.7	39.1
1	39904947	41.7	39.1
1	40197567	41.7	39.1
1	43454706	42.6	39.1
1	43468962	42.6	39.1
1	43491352	42.6	39.1
1	43491418	44.4	39.1
1	43493221	44.4	39.1
1	43497719	45.3	39.1
1	43497729	45.3	39.1
1	45113061	45.3	39.9
1	45115495	45.3	39.9
1	46685707	46.2	39.9
1	46685818	46.2	39.9
1	48486795	46.2	40.8
1	48500150	46.2	40.8
1	48563345	46.2	41.6
1	48566454	46.2	41.6
1	49772632	47.1	41.6
1	49772982	47.1	41.6
1	51399258	47.1	41.6
1	51580104	47.1	43.3
1	51674718	47.2	43.3
1	51698154	47.2	43.3
1	52311828	47.2	43.3
1	52320528	47.2	43.3
1	52327456	48.1	44.2
1	52331984	49	44.2
1	52334281	49	44.2
1	52811922	49	44.2
1	52812468	49	45
1	53008416	49	45.8
1	53017743	49	45.8
1	53319138	49	45.8
1	53440833	49	45.8
1	55123538	49	45.8
1	55158030	49	46.7
1	55209240	49	47.5
1	58430292	49.9	48.4
1	58646339	49.9	49.2
1	58647536	49.9	49.2
1	59669772	50.8	49.2
1	59672387	50.8	49.2
1	59909518	51.7	49.2
1	59930334	51.7	49.2
1	62100847	52.6	49.2
1	62100889	52.6	49.2
1	62284317	53.5	49.2
1	62294864	53.5	49.2
1	62454795	53.5	49.2
1	62455526	54.4	49.2
1	63214128	55.3	49.2
1	63214893	55.3	49.2
1	66818982	55.3	49.2
1	66833943	56.2	50.1
1	66896054	57.1	50.9
1	66912846	57.1	50.9
1	69288223	57.1	50.9
1	69288317	57.1	51.8
1	69759788	57.1	51.8
1	69761805	57.1	52.6
1	70748044	57.1	53.4
1	70751233	57.1	53.4
1	70888457	57.1	53.4
1	70916123	57.1	54.3
1	71026174	57.1	55.1
1	71026278	57.1	55.1
1	71213201	57.1	55.1
1	71259917	57.1	56
1	71696647	58	56
1	71950710	58	56
1	72095955	58	56.8
1	72096295	58	56.8
1	72096454	58	56.8
1	72096508	58	57.6
1	73338912	58	58.5
1	73340052	58	58.5
1	74704458	58.9	58.5
1	74710591	58.9	58.5
1	75170210	58.9	58.5
1	75173438	59.8	58.5
1	75957819	59.8	59.3
1	75960331	59.8	59.3
1	76339515	59.8	60.2
1	76339723	59.8	60.2
1	76599108	59.8	61
1	77134882	60.7	61
1	77135335	60.7	61
1	77596880	60.7	61
1	77846168	61.6	61
1	77846311	62.5	61
1	79453655	62.5	61
1	79582944	62.5	61
1	80695955	62.5	61.9
1	80696983	62.5	61.9
1	82385094	63.4	61.9
1	82391869	63.4	61.9
1	82631956	63.4	61.9
1	82632942	63.4	61.9
1	82943265	64.3	61.9
1	82944119	64.3	61.9
1	83004026	65.2	61.9
1	83009383	65.2	61.9
1	83401595	65.2	61.9
1	83401901	66.1	61.9
1	84298167	67	61.9
1	84298252	67	61.9
1	84409975	67	61.9
1	84413653	68	61.9
1	85017128	68	61.9
1	85017445	68.9	61.9
1	87282166	69.8	61.9
1	87282423	69.8	61.9
1	87767369	69.8	61.9
1	87768696	70.7	61.9
1	88046704	70.7	61.9
1	88046875	70.7	61.9
1	88455750	70.7	61.9
1	88478570	71.6	61.9
1	88481626	72.5	61.9
1	88482668	72.5	61.9
1	88849928	73.4	61.9
1	88854668	73.4	61.9
1	89399339	73.4	61.9
1	90881561	74.3	62.7
1	90882184	74.3	62.7
1	91638770	74.3	62.7
1	91645236	74.3	62.7
1	92260558	74.3	63.6
1	92268890	74.3	63.6
1	92966524	75.2	63.6
1	93597314	76.1	63.6
1	93611251	76.1	63.6
1	93905951	76.1	63.6
1	93906840	76.1	63.6
1	98838531	76.1	63.6
1	98841176	76.1	64.4
1	100569507	76.1	65.3
1	103418790	76.1	65.3
1	103419223	77	65.3
1	107848124	77	65.3
1	107848583	77	66.1
1	108289413	77	66.1
1	108289457	77	67
1	108533887	77	67
1	108535430	77	67
1	110571412	77	67
1	110636059	77.9	67
1	110637662	78.8	67
1	110637676	78.8	67
1	148233514	78.8	67.8
1	148233524	78.8	67.8
1	152914342	78.8	67.8
1	153914941	78.8	67.8
1	153915919	78.8	67.8
1	154806507	78.8	67.8
1	154814357	78.8	67.8
1	156155772	79.7	67.8
1	156156110	79.7	67.8
1	156172853	79.7	68.7
1	156183986	79.7	68.7
1	156209759	79.7	68.7
1	156210035	79.7	69.5
1	156218485	79.7	69.5
1	156218594	79.7	69.5
1	160285540	79.7	69.5
1	160285646	79.7	69.5
1	166796032	79.8	69.5
1	166798936	80.7	69.5
1	166800828	80.7	69.5
1	166801127	80.7	69.5
1	166924352	81.6	69.5
1	166924939	81.6	69.5
1	172967487	81.6	69.6
1	172979360	81.6	70.4
1	173927712	82.5	70.4
1	173930624	82.5	70.4
1	174285834	82.5	70.4
1	174285880	83.4	70.4
1	174285977	83.4	71.2
1	174286211	83.4	71.2
1	174364768	83.4	72.1
1	174365704	83.4	72.1
1	174545538	83.4	72.1
1	174552857	84.3	72.1
1	178404529	84.3	72.9
1	178404558	84.3	72.9
1	178407715	85.2	72.9
1	178407776	85.2	72.9
1	179570787	86.1	72.9
1	179571916	86.1	72.9
1	179924586	87	72.9
1	179924735	87	72.9
1	180664088	87	72.9
1	180713600	87.9	72.9
1	182312211	87.9	72.9
1	182324476	87.9	73.8
1	182326206	87.9	73.8
1	182327091	87.9	74.6
1	182648944	88.8	74.6
1	182654684	88.8	74.6
1	185199708	89.7	74.6
1	185242775	89.7	74.6
1	186593412	89.7	75.5
1	187592989	90.6	75.5
1	188033609	90.6	75.5
1	188033986	90.6	75.5
1	188128282	90.6	75.5
1	188138383	90.6	76.3
1	189592000	91.5	76.3
1	189614585	91.5	76.3
1	191893055	91.5	76.3
1	192026675	92.4	76.3
1	192026882	92.4	76.3
1	192032266	92.4	76.3
1	192406709	92.4	76.3
1	192407036	92.4	77.2
1	194940958	92.4	77.2
1	194942069	92.4	78
1	195592882	92.4	78
1	195643921	93.3	78.8
1	195650152	93.3	79.7
1	195651064	93.3	79.7
1	195688763	93.3	79.7
1	195690863	93.3	79.7
1	196056525	93.3	79.7
1	196071252	94.2	79.7
1	196428156	94.2	79.7
1	196429745	95.1	79.7
1	197273204	95.1	79.7
1	197273230	95.1	80.5
1	198396612	95.1	80.5
1	198396708	96	80.5
1	198828661	96	80.5
1	198829379	96	80.5
1	199112759	96	80.5
1	199130550	96	80.5
1	200118557	96	81.4
1	200159305	96	81.4
1	200159732	96	82.2
1	200435532	96.9	82.2
1	200435560	96.9	82.2
1	202196032	96.9	82.2
1	202270080	96.9	83.1
1	202308997	96.9	83.1
1	202324284	97.8	83.1
1	202581027	97.8	83.1
1	202582026	97.9	83.9
1	203403781	97.9	84.7
1	203404670	97.9	84.7
1	203469679	97.9	84.7
1	203477596	97.9	85.6
1	203546851	98.8	85.6
1	203547137	98.8	85.6
1	203551038	98.8	86.4
1	203551410	98.8	86.4
1	203551672	99.7	88.1
1	211265586	101.5	89.8
1	211864396	101.5	90.7
1	216295932	101.5	91.5
1	216415857	101.5	91.5
1	216415933	101.5	91.5
1	216700290	102.4	91.5
1	216700383	102.4	91.5
1	217342174	102.4	92.3
1	217342243	102.4	92.3
1	217454116	102.4	92.4
1	217454277	103.3	92.4
1	217640142	104.2	92.4
1	217640448	104.2	92.4
1	218552609	104.2	92.4
1	218563215	105.1	92.4
1	220708206	106	92.4
1	220708321	106	92.4
1	222128929	106.9	92.4
1	222205845	106.9	92.4
1	222980937	106.9	92.4
1	222998040	106.9	92.4
1	223765270	106.9	92.4
1	223769000	106.9	93.2
1	223785955	106.9	93.2
1	223786314	107.8	93.2
1	223787200	108.7	93.2
1	223789556	108.7	93.2
1	224102457	108.7	93.2
1	224103323	109.6	93.2
1	224114896	110.5	93.2
1	224145942	110.5	93.2
1	224372026	110.5	93.2
1	224372086	111.4	93.2
1	224373936	111.4	94.1
1	224374085	111.4	94.1
1	225023874	111.4	94.1
1	225203807	111.4	94.1
1	225627622	112.3	94.1
1	225628480	112.3	94.1
1	225628690	112.3	94.9
1	225636464	112.3	94.9
1	226001477	112.3	94.9
1	226221272	112.3	94.9
1	226237608	112.3	94.9
1	229236705	112.3	94.9
1	229240562	112.3	95.7
1	229858112	112.3	95.8
1	230889733	114.1	96.6
1	230918830	114.1	96.6
1	232799631	114.1	97.4
1	232799861	114.2	97.4
1	233397972	114.2	97.4
1	233398316	115.1	97.4
1	234911507	115.1	98.3
1	241195874	115.1	98.3
1	242833981	115.1	99.1
1	242843974	115.1	99.1
1	242900077	116.9	102.6
1	242918034	119.6	103.4
1	243800488	119.6	103.4
1	246350850	119.6	103.4
1	246352702	120.5	103.4
1	246408717	120.5	103.4
1	246409469	120.5	104.3
1	246414518	120.5	104.3
1	246460597	120.5	105.1
1	246466977	120.5	105.1
1	246476535	120.5	105.9
1	246668100	121.4	105.9
1	246668315	121.4	105.9
1	248107938	121.4	105.9
1	248107985	122.3	105.9
1	249044381	122.3	106.8
1	249154811	122.3	106.8
1	249173043	122.3	107.6
1	249177486	122.3	107.6
1	250891512	122.3	108.5
1	250893035	122.3	108.5
1	251108380	122.4	108.5
1	251108918	123.3	108.5
1	251145668	123.3	108.5
1	251145768	124.2	108.5
1	251162861	125.1	108.5
1	251163595	125.1	108.5
1	251620097	126	108.5
1	251622111	126	108.5
1	251693143	126	108.5
1	251711469	126.9	108.5
1	253060487	126.9	109.3
1	253063937	126.9	109.3
1	253136884	126.9	109.3
1	253146541	126.9	110.2
1	253160811	126.9	110.2
1	253191266	126.9	111
1	253913157	127.8	111
1	253914016	127.8	111
1	254244804	127.8	111
1	254244906	127.8	111.8
1	254245280	127.8	111.8
1	254247790	127.8	112.7
1	256423750	127.8	112.7
1	256423886	127.8	112.7
1	256424778	127.8	113.5
1	256424907	127.8	113.5
1	256471854	127.8	114.4
1	256472192	127.8	114.4
1	256936286	127.8	115.2
1	256937080	127.8	116.1
1	256937457	127.8	116.1
1	256937779	127.8	116.1
1	256937966	128.7	116.1
1	256938712	128.7	116.1
1	256939985	128.7	116.9
1	256958209	128.7	116.9
1	257956283	129.6	116.9
1	257956900	129.6	117.7
1	257969958	129.6	117.7
1	258364594	129.6	118.6
1	258365246	129.6	118.6
1	258388592	129.6	118.6
1	258394743	130.5	118.6
1	258955188	130.5	118.6
1	258956043	130.5	119.4
1	259178263	130.5	119.4
1	259178294	130.5	119.4
1	260400308	130.5	119.4
1	262565512	131.4	119.4
1	262565726	131.4	119.4
1	263608855	131.4	120.3
1	263610148	131.4	120.3
1	264388293	131.4	121.1
1	264530614	132.3	121.1
1	265343681	132.3	122
1	265436433	132.3	122
1	265437473	132.3	122.8
1	265449519	132.3	122.8
1	265671329	132.3	122.8
1	265681114	133.2	122.8
1	268335096	133.2	122.8
1	268335201	133.2	123.6
1	268937213	133.2	123.6
1	268937338	133.2	123.6
1	268940498	134.1	124.5
1	269017232	134.1	124.5
1	269037631	134.1	124.5
1	269043428	134.1	124.5
1	269046366	135	124.5
1	270416335	135	125.3
1	270416564	135	125.3
1	270669764	135	125.3
1	270669880	135.9	126.2
1	270670892	135.9	126.2
1	270670981	135.9	126.2
1	271274210	135.9	127
1	271311840	135.9	127
1	271313123	136.8	127.9
1	271334083	136.8	128.7
1	273377254	136.8	128.7
1	273387104	136.8	129.5
1	274407073	136.8	129.5
1	274418759	136.8	130.4
1	274419214	136.8	130.4
1	274425474	137.7	130.4
1	274458837	137.7	130.4
1	274991329	137.7	130.4
1	274993289	138.6	130.4
1	275007710	139.5	130.4
1	275026071	139.5	130.4
1	275379105	139.5	130.4
1	275380764	139.5	130.4
1	275766921	139.5	130.4
1	275767939	139.6	130.4
1	276682500	139.6	130.4
1	276682954	140.5	130.4
1	276820694	141.4	130.4
1	276821300	141.4	130.4
1	276952035	141.4	130.4
1	276961080	142.3	131.2
1	276986608	142.3	131.2
1	276987425	142.3	131.2
1	278604708	142.3	131.2
1	278605209	143.2	131.2
1	278609498	143.2	132.1
1	278611132	143.2	132.1
1	279134918	143.2	132.9
1	279135430	143.2	132.9
1	279186136	143.2	132.9
1	279186175	143.2	133.8
1	279565690	143.2	134.6
1	279565935	143.2	134.6
1	279566151	143.2	134.6
1	279566361	144.1	134.6
1	279567733	144.1	134.6
1	279567847	144.1	135.5
1	279637630	145	135.5
1	279648424	145	135.5
1	279820485	145	135.5
1	279940246	145	135.5
1	280214710	145.9	135.5
1	280618742	145.9	135.5
1	280712235	145.9	135.5
1	280712571	145.9	135.5
1	281062312	146.8	135.5
1	281062466	146.8	135.5
1	281335577	147.7	135.5
1	281335590	147.7	135.5
1	281400069	147.7	135.5
1	281524955	148.6	135.5
1	281525507	148.6	135.5
1	281635259	149.5	135.5
1	281635405	149.5	135.5
1	281635433	149.5	136.3
1	281635555	149.5	136.3
1	281649847	149.5	137.1
1	281651121	149.5	137.2
1	281662835	149.5	137.2
1	281662980	149.5	138
1	285080657	150.4	138
1	285081371	150.4	138
1	285094625	150.4	138
1	285096504	150.4	138
1	285124364	150.4	138.8
1	285124505	150.4	138.8
1	286439534	151.3	138.8
1	286440020	151.3	138.8
1	286980899	152.2	138.8
1	286981185	152.2	138.8
1	287585088	152.2	139.7
1	287585508	152.2	139.7
1	287981185	152.2	140.5
1	287983239	152.2	140.5
1	288163209	152.2	140.5
1	288183554	152.2	140.5
1	289113136	153.1	140.5
1	289113366	153.1	140.5
1	289237595	153.1	141.4
1	289237840	153.1	141.4
1	289847008	153.1	141.4
1	289847161	153.1	142.2
1	289848166	153.1	142.2
1	289848747	153.1	143.1
1	290109797	154	143.1
1	290109894	154	143.1
1	290591831	154	143.1
1	290598386	154.9	143.1
1	290809501	154.9	143.1
1	290809620	154.9	143.9
1	290954086	154.9	143.9
1	290955121	154.9	143.9
1	291920591	154.9	143.9
1	291921222	154.9	144.7
1	291922532	154.9	144.7
1	291922594	154.9	144.7
1	291923896	154.9	144.7
1	291924064	154.9	144.8
1	291926320	155.8	144.8
1	291926736	155.8	144.8
1	292340295	155.8	144.8
1	292340520	155.8	144.8
1	292560111	155.8	144.8
1	292571629	156.7	144.8
1	292574047	156.7	144.8
1	292574417	156.7	145.6
1	292878487	156.7	145.6
1	292880055	156.7	146.4
1	293154467	157.6	146.4
1	293154759	157.6	146.4
1	293328955	157.7	146.4
1	293409076	157.7	147.3
1	293497132	157.7	149
1	294847767	158.6	149
1	294898683	158.6	149
1	294899026	159.5	149
1	295004401	159.5	149
1	295006483	160.4	149
1	295192987	161.3	149
1	295193709	161.3	149
1	295193799	162.2	149
1	295194109	162.2	149
1	295198114	162.2	149.8
1	295198959	162.2	149.8
1	295263101	163.1	149.8
1	295263834	164	149.8
1	295315688	164	149.8
1	295315802	164.9	149.8
1	295347740	167.6	149.8
1	295347975	168.5	149.8
1	295444391	171.3	149.8
1	295446598	171.3	149.8
1	295473528	172.2	149.8
1	295475598	172.2	149.8
1	295884893	173.1	149.8
1	295891531	173.1	149.8
1	296208088	173.1	150.7
1	296225261	173.1	150.7
1	296767828	173.1	150.7
1	296768011	173.1	151.5
1	296846935	173.1	152.4
1	296847455	173.1	152.4
1	296847526	173.1	152.4
1	296847731	173.1	153.2
1	296964793	174	153.2
1	296969007	174	153.2
1	296971001	174	154
1	296973429	174	154
1	298323951	174.9	154.1
1	298325103	174.9	154.1
1	299455559	174.9	154.9
1	299499886	174.9	154.9
2	1976835	0.8	0
2	1977425	0.8	0
2	2486849	1.6	0
2	2488228	1.6	0
2	3104810	1.6	0.9
2	3105522	1.6	0.9
2	3578674	2.4	0.9
2	3580232	2.4	0.9
2	4259588	2.4	1.8
2	4262363	2.4	1.8
2	4671780	3.2	1.8
2	4673068	3.2	1.8
2	5080715	4	1.8
2	5082208	4	1.8
2	5458485	4.8	1.8
2	5459039	5.6	1.8
2	5460951	5.6	1.8
2	5714864	6.4	1.8
2	5719932	7.2	1.8
2	5721406	7.2	1.8
2	5721966	7.2	1.8
2	5835688	7.2	1.8
2	5836540	8	1.8
2	5865394	8.8	1.8
2	5873788	8.8	1.8
2	5997304	9.6	1.8
2	5998069	9.6	1.8
2	6188923	10.4	1.8
2	6190336	10.4	1.8
2	7046640	10.4	2.7
2	7056736	10.4	2.7
2	7184438	11.2	2.7
2	7185791	11.2	2.7
2	7315746	12	2.7
2	7323128	12	2.7
2	8951825	12	3.5
2	8952577	12	3.5
2	9129227	12	4.4
2	9129272	12	4.4
2	9266806	12.8	4.4
2	9267201	12.8	4.4
2	9271370	13.6	4.4
2	9271629	13.6	4.4
2	9427493	13.6	5.3
2	9428108	13.6	5.3
2	9548372	13.6	6.2
2	9550120	13.6	6.2
2	9979937	14.4	6.2
2	9982112	14.4	6.2
2	10213033	14.4	7.1
2	10213119	14.4	7.1
2	10383582	14.4	7.9
2	10384330	14.4	7.9
2	10628204	14.4	8.8
2	10646592	14.4	8.8
2	10660191	14.4	9.7
2	10664345	14.4	9.7
2	11542452	14.4	9.7
2	11548805	14.4	9.7
2	11558640	15.2	9.7
2	11559589	15.2	9.7
2	11678645	15.2	9.7
2	11678944	16	9.7
2	11679054	16	9.7
2	12270845	16.8	9.7
2	12280952	16.8	9.7
2	13288113	17.6	9.7
2	13288216	17.6	9.7
2	13300174	17.6	9.7
2	13300211	17.7	9.7
2	13344271	18.5	10.6
2	13344599	18.5	10.6
2	13345481	19.3	10.6
2	13345760	19.3	10.6
2	13447674	20.1	10.6
2	13452710	20.1	10.6
2	14069909	20.1	11.5
2	14103667	20.1	11.5
2	14255952	20.1	12.3
2	14295782	20.1	12.3
2	14326163	20.9	12.4
2	14327204	20.9	12.4
2	14332552	20.9	13.2
2	14334618	20.9	13.2
2	14896328	21.7	13.2
2	14899659	21.7	13.2
2	14979489	21.7	13.2
2	15019883	21.7	13.2
2	15061550	21.7	13.2
2	15120265	21.7	13.2
2	15282860	21.7	14.1
2	15289170	21.7	14.1
2	15337457	21.7	15
2	15341661	21.7	15
2	15343099	21.7	15.9
2	15343738	21.7	15.9
2	15892672	22.5	15.9
2	15892733	22.5	15.9
2	15987542	23.3	15.9
2	15991526	23.3	15.9
2	15997893	24.1	15.9
2	15998348	24.1	15.9
2	16732891	24.9	15.9
2	16738837	24.9	16.8
2	16740980	27.3	16.8
2	16770788	27.3	16.8
2	16873555	27.3	17.6
2	16874513	27.3	17.6
2	17351462	28.1	17.6
2	17352102	28.1	17.6
2	17686607	28.1	18.5
2	17689222	28.1	18.5
2	19431902	28.1	19.4
2	19432088	28.1	19.4
2	20007585	28.9	19.4
2	20007961	28.9	19.4
2	20107594	28.9	20.3
2	20108194	28.9	20.3
2	20382974	29.7	20.3
2	20392309	29.7	20.3
2	20925218	30.5	20.3
2	20925663	30.5	20.3
2	20926108	31.3	20.3
2	20955449	31.3	20.3
2	21793792	32.1	20.3
2	21795155	32.1	20.3
2	21871024	32.1	21.2
2	21871803	32.1	21.2
2	21872182	32.9	21.2
2	21873374	32.9	21.2
2	22608940	32.9	21.2
2	22609223	32.9	21.2
2	22610142	33.7	22.9
2	22611645	33.7	22.9
2	22951795	33.7	23.8
2	22951821	33.7	23.8
2	24678257	34.5	23.8
2	24834745	34.5	23.8
2	26875707	34.5	24.7
2	26882258	34.5	24.7
2	27202164	35.3	24.7
2	27548248	35.3	24.7
2	27549389	35.3	26.5
2	27848330	35.3	26.5
2	28873060	35.3	27.3
2	28887926	35.3	27.3
2	28894216	35.4	28.2
2	30777816	35.4	28.2
2	30998701	35.4	28.2
2	31004311	35.4	28.2
2	31144852	35.4	28.2
2	31145934	35.4	28.2
2	33757920	35.4	29.1
2	33841570	35.4	29.1
2	33843610	36.2	29.1
2	33843701	36.2	29.1
2	34814306	36.2	29.1
2	38549753	37	29.1
2	38702381	37	29.1
2	38798129	37	29.1
2	39924701	37.8	29.1
2	39934021	37.8	29.1
2	40139635	38.6	29.1
2	40140839	38.6	29.1
2	41462118	39.4	29.1
2	41484048	39.4	29.1
2	41491272	39.4	30
2	41504346	39.4	30
2	41958339	39.4	30.9
2	41960849	39.4	30.9
2	44345800	40.2	30.9
2	44374565	40.2	30.9
2	45202620	41	30.9
2	45204536	41	30.9
2	48699354	41	31.8
2	48700286	41	31.8
2	60836256	41	31.8
2	60871369	41.8	32.7
2	60873020	41.8	32.7
2	60948180	41.8	32.7
2	60948250	41.8	33.5
2	61543520	41.8	33.5
2	61543676	41.8	33.5
2	61823592	41.8	33.5
2	61833590	42.6	33.5
2	62241202	42.6	34.4
2	62241431	42.6	34.4
2	62296604	43.4	34.4
2	62299108	43.4	34.4
2	70530878	43.4	35.3
2	70559507	43.4	35.3
2	71054441	44.2	35.3
2	73297261	44.2	35.3
2	108939719	44.2	35.3
2	108946310	45	35.3
2	127753676	45.1	35.4
2	127753839	45.1	35.4
2	127812709	45.1	35.4
2	127812943	45.1	35.4
2	128181419	45.1	36.2
2	128181509	45.1	36.2
2	130287348	45.1	36.2
2	130293039	45.9	36.2
2	133924747	45.9	36.2
2	133982733	45.9	36.2
2	136350297	45.9	37.1
2	136351172	45.9	37.1
2	136354043	46.7	37.1
2	136354298	46.7	37.1
2	143514434	47.5	37.1
2	143516338	47.5	38
2	143519459	47.5	38
2	144073579	47.5	38.9
2	144073708	47.5	38.9
2	144073719	48.3	38.9
2	144074466	48.3	38.9
2	144074635	48.3	38.9
2	144075032	48.3	39.8
2	144078223	49.1	39.8
2	144110780	49.1	39.8
2	144993869	49.1	39.8
2	145024087	49.1	39.8
2	146409190	49.1	39.8
2	146410067	49.9	39.8
2	151483916	49.9	39.8
2	151941609	49.9	39.8
2	154370637	50.7	39.8
2	154376125	50.7	39.8
2	160710904	51.5	39.8
2	160723759	51.5	39.8
2	160793598	51.5	39.8
2	160793650	51.5	40.7
2	163417327	51.5	40.7
2	163418058	51.5	41.6
2	168536200	51.5	42.4
2	168536255	51.5	42.4
2	168565204	51.5	42.4
2	168574556	52.3	42.4
2	169385061	52.3	43.3
2	169386325	52.3	43.3
2	169532856	53.1	43.3
2	169538877	53.1	43.3
2	174245622	53.1	43.3
2	174245729	53.1	43.3
2	174551887	53.1	44.2
2	174555523	53.1	44.2
2	174837077	53.1	44.2
2	174837114	53.1	44.2
2	175681486	53.1	45.1
2	175681926	53.1	45.1
2	175725240	53.9	45.1
2	175727423	53.9	45.1
2	177154383	53.9	46
2	177154458	53.9	46
2	177176584	53.9	46
2	177176653	53.9	46
2	177778290	54.7	46
2	177779050	54.7	46
2	178095152	54.7	46.8
2	178095708	54.7	46.8
2	179462453	54.7	46.8
2	179698818	54.7	47.7
2	180316196	54.7	47.7
2	180566303	54.7	48.6
2	180779614	54.7	50.4
2	182779614	54.8	51.2
2	190396563	54.8	51.2
2	193947458	54.8	51.3
2	196790481	54.8	51.3
2	198891485	55.6	51.3
2	198891769	55.6	51.3
2	199172502	56.4	51.3
2	199175422	56.4	51.3
2	199203497	56.4	51.3
2	199205166	56.4	52.1
2	199206642	56.4	52.1
2	199384127	56.4	52.1
2	199384147	56.4	52.1
2	199553062	56.4	52.1
2	199553582	57.2	52.1
2	199563689	57.2	52.1
2	199563888	57.2	53
2	202351518	58	53
2	202365461	58	53
2	203225096	58.8	53
2	203227854	58.8	53
2	203232361	58.8	53
2	203248771	58.8	53.9
2	204920270	58.8	53.9
2	204920324	59.6	53.9
2	204920937	59.6	54.8
2	204920969	59.6	54.8
2	205037934	59.6	55.7
2	205038653	59.6	58.3
2	205073692	59.6	58.3
2	205108303	60.4	58.3
2	205174040	60.4	58.3
2	205234510	60.4	58.3
2	205247645	60.4	59.2
2	205798958	60.4	60.1
2	205799462	60.4	60.1
2	205799675	61.2	60.1
2	205802881	61.2	60.1
2	206054153	61.2	61
2	206059794	61.2	61
2	207381101	62	61
2	207385056	62	61
2	208078089	62	61.9
2	208078998	62	61.9
2	208331018	62	61.9
2	208340028	62	62.7
2	209584662	62.8	62.7
2	209627555	62.8	63.6
2	210389978	63.6	63.6
2	210391330	63.6	63.6
2	210684645	63.6	64.5
2	210696974	63.6	64.5
2	211498148	64.4	64.5
2	211499093	64.4	64.5
2	212421719	64.4	65.4
2	212421908	64.4	65.4
2	212462912	64.4	65.4
2	212464669	65.2	65.4
2	212464871	65.2	65.4
2	212465317	66	65.4
2	212549967	66.8	65.4
2	212550073	66.8	65.4
2	213055192	67.6	65.4
2	213074305	67.6	65.4
2	213815822	67.6	66.3
2	213840225	67.6	66.3
2	214153058	67.6	67.1
2	214205594	67.6	67.1
2	214661368	67.6	67.1
2	214664669	67.6	68
2	214672089	67.6	68
2	214692956	67.6	68.9
2	215040976	67.6	69.8
2	215041432	67.6	69.8
2	215093210	67.6	69.8
2	215093816	67.6	70.7
2	215118782	68.4	70.7
2	215399556	68.4	70.7
2	215403834	68.4	70.7
2	215554835	68.4	71.5
2	215555569	68.4	71.5
2	216615823	68.4	71.5
2	216630432	68.4	71.5
2	217123416	68.4	71.5
2	217123816	68.4	71.5
2	217408031	68.4	71.5
2	217440488	68.4	72.4
2	217688907	68.4	72.4
2	217696911	69.2	72.4
2	218385052	69.2	73.3
2	218454348	69.2	73.3
2	219120925	70	73.3
2	219124898	70	73.3
2	219395679	70.8	73.3
2	219396196	70.8	73.3
2	219600985	70.8	74.2
2	219654042	70.8	74.2
2	219711911	71.6	74.2
2	219724789	71.6	74.2
2	219726906	71.6	75.1
2	219728290	71.6	75.9
2	219729828	71.6	75.9
2	219730267	71.6	75.9
2	219800028	71.6	75.9
2	219859751	71.6	76.8
2	219870668	71.6	76.8
2	219878811	71.6	77.7
2	220064766	72.4	77.7
2	220087204	72.4	77.7
2	220230918	72.4	77.7
2	220233799	73.2	77.7
2	222206290	73.2	77.7
2	222208774	74	79.5
2	222208911	74.8	79.5
2	222210344	74.8	79.5
2	222222184	74.8	79.5
2	222232840	74.9	79.5
2	222271304	75.7	79.5
2	222275319	75.7	79.5
2	222275449	75.7	80.4
2	222275681	75.7	80.4
2	222644015	75.7	80.4
2	222644677	75.7	81.2
2	222693126	75.7	81.2
2	222693459	75.7	81.2
2	224241130	75.7	82.1
2	224241443	75.7	82.1
2	225307627	76.5	82.1
2	225315023	76.5	82.1
2	225409638	76.5	82.1
2	225438918	77.3	82.1
2	225575258	77.3	83
2	225575460	77.3	83
2	225834099	78.1	83
2	225834328	78.1	83
2	225836689	78.1	83.9
2	225856211	78.1	83.9
2	226393720	78.9	83.9
2	226394077	78.9	83.9
2	228958460	79.7	83.9
2	228959161	79.7	83.9
2	230559716	79.7	84.8
2	230561216	79.7	84.8
2	230606509	79.7	84.8
2	230606894	79.7	85.6
2	230886149	79.7	85.6
2	230886489	80.5	85.6
2	231206610	81.3	85.6
2	231207522	82.1	85.6
2	231360281	82.9	85.6
2	231360388	82.9	85.6
2	232032693	82.9	86.5
2	232032831	82.9	86.5
2	232083995	82.9	86.5
2	232084057	83.7	86.5
2	232367477	84.5	86.5
2	232367857	84.5	87.4
2	232465898	85.3	87.4
2	232467911	85.3	87.4
2	232479160	85.3	87.4
2	232480304	85.3	88.3
2	232483598	85.3	88.3
2	232484484	86.1	88.3
2	232615178	86.9	88.3
2	232649210	86.9	88.3
2	232876563	87.7	88.3
2	232876797	87.7	88.3
2	232971896	88.5	88.3
2	232987109	88.5	88.3
2	233019189	88.5	88.3
2	233114588	88.5	89.2
2	233126553	88.5	89.2
2	233128449	88.5	90.1
2	233395613	88.5	90.9
2	233395854	88.5	90.9
2	233424454	88.5	91.8
2	233424519	88.5	91.8
2	233600281	88.5	91.8
2	233600861	89.3	91.8
2	233629065	90.1	91.8
2	233630206	90.1	91.8
2	233673930	90.1	92.7
2	233675143	90.1	92.7
2	234531771	90.9	92.7
2	234532947	90.9	92.7
2	234578511	90.9	92.7
2	234632156	90.9	92.7
2	234805459	90.9	92.7
2	234820067	91.7	93.6
2	234826303	91.7	93.6
2	234829472	92.5	93.6
3	1975926	0	0.8
3	1976506	0	0.8
3	2126980	0	1.7
3	2128380	0	1.7
3	2156926	0	2.5
3	2157740	0	2.5
3	2257497	0.8	2.5
3	2384238	0.8	2.5
3	2626773	1.6	2.5
3	2627452	1.6	2.5
3	2627873	2.4	2.5
3	2628753	2.4	2.5
3	2630058	3.2	2.5
3	2630277	3.2	2.5
3	2783706	3.2	3.3
3	2783774	3.2	3.3
3	3406828	3.2	4.2
3	3422252	3.2	4.2
3	3530659	4	4.2
3	3538508	4	5
3	3550141	4	5
3	3550935	4.7	5
3	3551063	4.7	5
3	3553291	4.7	5.9
3	3554088	4.7	5.9
3	3555636	5.5	5.9
3	3556226	5.5	5.9
3	3618897	6.3	5.9
3	3670122	6.3	5.9
3	3829197	7.1	5.9
3	3829340	7.1	5.9
3	3986869	7.1	6.7
3	3987445	7.1	6.7
3	4022882	7.9	6.7
3	4118799	7.9	6.7
3	4195919	7.9	7.5
3	4249708	7.9	7.5
3	4554423	7.9	8.4
3	4556516	7.9	8.4
3	4655074	8.7	8.4
3	4655595	8.7	8.4
3	4707789	8.7	9.2
3	4707876	8.7	9.2
3	4709840	9.5	9.2
3	4709979	9.5	9.2
3	4723890	9.5	10
3	4725534	9.5	10
3	4758750	10.3	10
3	4760174	10.3	10
3	4880326	10.3	10.9
3	4880455	10.3	10.9
3	5298751	11.9	10.9
3	5298939	11.9	10.9
3	5299483	12.7	10.9
3	5317927	12.7	10.9
3	5321988	13.4	10.9
3	5324372	13.4	10.9
3	5326487	15	10.9
3	5328732	15	10.9
3	5328988	15	11.7
3	5334287	15	11.7
3	5539233	15	11.7
3	5554089	15	11.7
3	5556643	15.8	11.7
3	5556692	15.8	11.7
3	5753799	16.6	11.7
3	5754119	16.6	11.7
3	5842112	16.6	12.6
3	5845196	16.6	12.6
3	5845581	16.6	13.4
3	5846628	16.6	13.4
3	5888505	16.6	14.2
3	5950292	17.4	14.2
3	6143199	17.4	15.1
3	6861933	19.8	15.1
3	7122785	19.8	15.1
3	7124224	20.6	15.1
3	7124292	20.6	15.1
3	7124570	21.4	15.1
3	7124894	21.4	15.1
3	7125181	21.4	15.9
3	7126218	21.4	15.9
3	7222310	22.2	15.9
3	7222608	22.2	15.9
3	7606150	23	15.9
3	7606822	23	15.9
3	7981827	23	16.7
3	7982043	23	16.7
3	8210198	23	17.6
3	8211378	23	17.6
3	8212694	23	18.4
3	8213247	23	18.4
3	8303029	23	19.2
3	8304000	24.6	20.9
3	8316916	24.6	20.9
3	8326038	24.6	20.9
3	8942549	24.6	21.8
3	8974311	24.6	21.8
3	9236249	24.6	22.6
3	9236741	24.6	22.6
3	9239522	25.3	22.6
3	9240847	25.3	22.6
3	9326682	25.3	23.4
3	9334110	25.4	23.4
3	9377170	25.4	24.3
3	9378475	25.4	24.3
3	9379548	25.4	24.3
3	9380181	25.4	24.3
3	9433112	26.1	24.3
3	9433430	26.9	24.3
3	9434639	26.9	24.3
3	9434802	26.9	25.1
3	9435738	26.9	25.1
3	9436000	27.7	26.8
3	9450165	27.7	26.8
3	9451153	28.5	26.8
3	9451794	28.5	26.8
3	9582784	29.3	26.8
3	9583350	29.3	26.8
3	9808377	29.3	27.6
3	9808934	29.3	27.6
3	10010483	30.1	27.6
3	10010976	30.1	27.6
3	10065414	30.1	29.3
3	10066925	30.1	29.3
3	10394019	30.1	30.1
3	10409294	30.1	30.1
3	10465278	30.9	31
3	10466198	30.9	31
3	10522051	30.9	31.8
3	10522517	30.9	31.8
3	10555926	30.9	32.6
3	10562639	30.9	32.6
3	10592676	30.9	32.6
3	10842981	31.7	32.6
3	10879444	31.7	32.6
3	11056424	31.7	33.5
3	11060448	31.7	33.5
3	11062464	33.3	34.3
3	11178201	33.3	34.3
3	11218754	33.3	34.3
3	12133200	34.1	34.3
3	12135054	34.1	34.3
3	12522291	34.1	35.1
3	12526331	34.8	36
3	12527710	34.8	36
3	12528130	34.8	36.8
3	12529265	35.6	38.5
3	12532911	35.6	38.5
3	12533457	36.4	39.3
3	12554753	36.4	39.3
3	12606818	37.2	39.3
3	12611868	37.2	39.3
3	12928691	37.2	40.2
3	12929461	37.2	40.2
3	14038211	38	40.2
3	14038474	38	40.2
3	14599747	38	40.2
3	15238713	38.8	40.2
3	15238901	38.8	40.2
3	15434421	39.6	40.2
3	15434624	39.6	41
3	15434903	39.6	41
3	17576044	39.6	41.8
3	17577405	39.6	41.8
3	18888048	40.4	41.8
3	19391513	40.4	42.7
3	19432364	41.2	42.7
3	19595841	41.2	42.7
3	19796955	41.2	42.7
3	19832308	41.2	43.5
3	19832756	41.2	43.5
3	19966940	42	43.5
3	19967451	42	43.5
3	21563239	42	44.4
3	21563751	42	44.4
3	22387587	42.7	44.4
3	22387774	42.7	44.4
3	22569644	42.7	45.2
3	22570710	42.7	45.2
3	22678359	42.7	46
3	22679947	42.7	46
3	22681214	43.5	46
3	22697178	43.5	46.9
3	22718974	43.5	46.9
3	28296119	44.3	46.9
3	28331219	44.3	46.9
3	28955337	44.3	47.7
3	28957519	44.3	47.7
3	31119975	44.3	47.7
3	36662945	45.1	47.7
3	36680627	45.1	47.7
3	37238489	45.1	48.5
3	37244620	45.1	48.5
3	38108191	45.1	49.4
3	38113391	45.1	49.4
3	41745385	45.1	50.2
3	41747763	45.1	50.2
3	47021437	45.9	50.2
3	47069987	45.9	50.2
3	47166987	46.7	50.2
3	47167275	46.7	50.2
3	47174727	46.7	50.2
3	47174791	46.7	50.2
3	47204568	46.7	50.2
3	47204631	46.7	50.2
3	47236452	47.5	50.2
3	47268206	47.5	50.2
3	47299875	48.3	50.2
3	47300027	48.3	50.2
3	48281651	49.1	50.2
3	48292945	49.1	50.2
3	48498246	49.9	50.2
3	48499469	49.9	50.2
3	48804685	49.9	50.2
3	48806503	49.9	51.9
3	48809878	49.9	51.9
3	50431480	50.7	51.9
3	51003629	50.7	51.9
3	51228360	50.7	52.8
3	52462798	50.7	52.8
3	115687653	50.7	53.6
3	115691666	50.7	53.6
3	118892990	52.3	53.6
3	122765226	52.3	53.7
3	127532658	53.1	53.7
3	127543829	53.1	53.7
3	128649557	53.1	53.7
3	128649587	53.1	54.5
3	132267413	53.1	54.5
3	132267476	53.9	54.5
3	136047396	53.9	54.5
3	136075231	53.9	54.5
3	136083010	54.7	54.5
3	136083121	55.5	54.5
3	136084705	55.5	54.5
3	136129618	55.5	54.5
3	136420916	56.3	54.5
3	136865787	57.1	54.5
3	136904595	57.1	54.5
3	136959168	57.1	55.3
3	136990803	57.1	55.3
3	139024164	57.1	55.3
3	139405043	57.1	55.3
3	142953794	57.1	56.2
3	143088575	57.1	56.2
3	146595629	57.9	56.2
3	146601964	57.9	56.2
3	146644122	57.9	56.2
3	146644663	58.6	56.2
3	147124845	58.7	57
3	147188909	58.7	57
3	147404171	58.7	57.9
3	147404810	58.7	57.9
3	149553855	58.7	58.7
3	149554317	58.7	58.7
3	149554477	59.4	58.7
3	149557879	59.4	58.7
3	149563068	59.4	58.7
3	149563992	60.2	58.7
3	149688967	60.2	58.7
3	149689426	61	58.7
3	150029828	61	58.7
3	150030059	61.8	58.7
3	152054494	61.8	59.5
3	152056004	61.8	59.5
3	152589189	61.8	59.5
3	157210003	61.8	59.5
3	158441978	62.6	59.5
3	158973142	62.6	59.5
3	158974189	64.2	59.5
3	158974360	65	59.5
3	158975082	65.8	59.5
3	158975168	65.8	59.5
3	159374166	65.8	59.5
3	159382423	65.8	60.4
3	159743301	66.6	60.4
3	159746578	66.6	60.4
3	159758620	66.6	60.4
3	159763427	66.6	61.2
3	159763750	67.4	62.1
3	160077253	67.4	62.1
3	161172525	67.4	62.1
3	161199253	67.4	62.9
3	165460139	67.4	62.9
3	165462036	68.1	62.9
3	166202026	68.9	62.9
3	166202211	69.7	62.9
3	166202373	69.7	62.9
3	166796726	69.7	63.7
3	166796963	69.7	63.7
3	167433816	69.7	63.7
3	167434022	69.7	64.6
3	167436938	69.7	64.6
3	167437281	70.5	64.6
3	168430435	70.5	64.6
3	168440688	70.5	65.4
3	168491802	70.5	66.2
3	168491944	70.5	66.2
3	168493289	70.5	67.1
3	168493728	70.5	67.1
3	168497068	70.5	67.1
3	168521282	71.3	67.1
3	168758345	71.3	67.1
3	168759815	72.1	67.1
3	168760038	72.1	67.1
3	168970954	72.9	67.1
3	169372395	73.7	67.1
3	169378334	73.7	67.1
3	169721316	73.7	67.1
3	169721875	74.5	67.1
3	170250454	74.5	67.1
3	170250522	74.5	67.9
3	170901044	74.5	68.7
3	170901754	74.5	68.7
3	171754138	74.5	69.6
3	171754279	74.5	69.6
3	172051272	74.5	70.4
3	172127937	75.3	70.4
3	172380977	75.3	70.4
3	172382705	75.3	72.1
3	173003265	75.3	72.1
3	173003585	75.3	72.9
3	173356689	75.3	73.8
3	173368469	75.3	73.8
3	173477830	75.3	73.8
3	173478067	76.1	73.8
3	173515278	76.1	73.8
3	173515492	76.8	73.8
3	173515899	76.8	73.8
3	173516230	76.8	74.6
3	173516608	77.6	74.6
3	173523070	77.6	74.6
3	175537642	77.6	75.4
3	175540196	77.6	75.4
3	175779839	77.6	75.4
3	175869586	78.4	75.4
3	176562071	79.2	75.4
3	176563147	79.2	75.4
3	176564789	80	75.5
3	176566556	80	76.3
3	176567834	80	76.3
3	176818409	80	76.3
3	176868342	80.8	76.3
3	176879057	80.8	76.3
3	176881014	81.6	76.3
3	177408376	82.4	76.3
3	177408447	82.4	76.3
3	177492690	82.4	76.3
3	177492756	82.4	77.1
3	178040566	83.2	77.1
3	178041134	83.2	77.1
3	178151561	83.2	77.1
3	178151720	83.2	78
3	178417507	83.2	78.8
3	178417643	83.2	78.8
3	178607939	83.2	79.6
3	178607979	83.2	79.6
3	178729059	83.2	79.6
3	178729695	84	79.6
3	179228599	84	79.6
3	179228996	84.7	79.6
3	179321534	84.7	79.6
3	179328043	85.5	79.6
3	179328075	85.5	79.6
3	179329419	86.3	79.6
3	179470463	86.3	79.6
3	179495952	86.3	80.5
3	180257804	87.1	80.5
3	180258154	87.1	80.5
3	181067225	87.1	81.3
3	181067272	87.1	81.3
3	181073495	87.1	82.1
3	181074067	87.1	82.1
3	181558050	87.1	83
3	181559598	87.1	83.8
3	181560766	87.1	83.8
3	181615798	87.1	83.8
3	181616971	87.1	84.6
3	181748581	87.1	85.5
3	181749117	87.1	85.5
3	181749267	87.1	85.5
3	182059287	87.1	85.5
3	182059504	87.1	86.3
3	182484584	87.9	86.3
3	182501042	87.9	86.3
3	183647720	87.9	86.3
3	183648873	87.9	87.2
3	183864480	88.7	87.2
3	183868461	88.7	87.2
3	183887598	89.5	87.2
3	183888835	89.5	87.2
3	183895980	90.3	87.2
3	183897017	90.3	87.2
3	184850230	90.3	87.2
3	184851966	91.1	87.2
3	185525080	91.1	88
3	185525646	91.1	88
3	185557026	91.1	88
3	185626598	91.1	88
3	185649531	91.1	88
3	185649623	91.1	88
3	186116541	91.1	88
3	186139013	91.9	88
3	186140741	91.9	88
3	186141805	91.9	88
3	186142252	92.6	88
3	186145069	92.6	88
3	186205798	93.4	88
3	186214003	93.4	88
3	186872343	93.4	88
3	186886576	94.2	88
3	187009011	94.2	88
3	187012383	94.2	88.8
3	187014814	94.2	89.7
3	187444992	94.2	89.7
3	187445121	94.2	90.5
3	187474691	94.2	90.5
3	187475165	94.2	91.3
3	187618418	94.2	92.2
3	187619036	94.2	92.2
3	187759025	94.2	92.2
3	187810080	94.2	92.2
3	187810546	94.2	93
3	188192279	94.2	93
3	190781844	95	93
3	190783140	95	93
3	191092264	95	93
3	192752282	95	93.9
3	192767807	95	94.7
3	192768922	95	94.7
3	193560948	95	95.5
3	194963167	96.6	95.5
3	195599925	96.6	95.5
3	195749948	98.2	95.5
3	195751034	99	95.5
3	195752795	99	95.5
3	196203045	99	95.5
3	196203383	99.8	95.5
3	199246985	99.8	95.5
3	199248941	99.8	96.4
3	199251597	100.6	96.4
3	199251978	100.6	96.4
3	199661227	100.6	97.2
3	199662964	100.6	97.2
3	200247649	100.6	97.2
3	200247933	101.4	97.2
3	200877937	102.2	98
3	201139654	102.2	98
3	201382631	102.9	98
3	202330348	103.7	98
3	202557209	103.7	98
3	202558280	103.7	98.9
3	202794085	104.5	98.9
3	202795832	104.5	98.9
3	203290494	104.5	98.9
3	203290660	104.5	99.7
3	204457010	105.3	99.7
3	204457861	105.3	99.7
3	204644237	106.1	99.7
3	204644877	106.1	99.7
3	205393962	106.1	100.5
3	205394627	106.1	100.5
3	205395155	106.1	100.6
3	205395271	106.9	100.6
3	205395337	107.7	100.6
3	205398715	107.7	100.6
3	206192719	108.5	100.6
3	206196390	108.5	100.6
3	206683115	108.5	100.6
3	206683886	109.3	100.6
3	206684567	110	100.6
3	206684918	110	100.6
3	206689811	110	100.6
3	206958973	110	101.4
3	207149619	110.8	101.4
3	207735201	110.8	101.4
3	208029145	111.6	101.4
3	208794568	111.6	101.4
3	208794595	111.6	102.2
3	209114400	112.4	102.2
3	209115302	112.4	102.2
3	209115879	112.4	103.1
3	209116759	112.4	103.1
3	209839175	112.4	103.9
3	209839951	112.4	103.9
3	210358381	113.2	103.9
3	210358846	113.2	103.9
3	210536459	113.2	103.9
3	210555357	113.2	104.7
3	210996115	114	104.7
3	211343438	114	105.6
3	211622482	114	106.4
3	211684124	114	106.4
3	212548506	114	107.2
3	212548614	114	107.2
3	212616326	114	107.2
3	214000000	115.6	111.6
3	216000000	115.6	111.6
3	228946158	115.6	112.4
3	228976624	115.6	112.4
3	229308686	115.6	112.4
3	229308843	115.6	112.4
3	229942162	116.4	112.4
3	229982696	116.4	112.4
3	229987257	116.4	113.2
3	230413327	116.4	113.2
4	2183047	0.8	0
4	2183312	0.8	0
4	2184967	0.8	0.9
4	2254332	0.8	0.9
4	2526167	1.6	0.9
4	2547925	1.6	0.9
4	2604926	2.3	0.9
4	2607335	2.3	0.9
4	2888154	3.1	0.9
4	2891424	3.1	0.9
4	3115796	3.9	0.9
4	3148795	3.9	0.9
4	3257264	3.9	1.8
4	3258053	3.9	1.8
4	3471724	4.7	2.6
4	3473546	4.7	2.6
4	3474315	4.7	4.4
4	3475805	4.7	4.4
4	3748276	5.5	4.4
4	3748925	5.5	4.4
4	3886498	6.3	4.4
4	4056279	6.3	4.4
4	4057520	6.3	4.4
4	4058220	6.3	4.4
4	4749744	6.3	5.3
4	4749900	6.3	5.3
4	4801109	7	5.3
4	4801153	7.1	5.3
4	4805234	7.1	6.2
4	4807350	7.1	6.2
4	4858019	7.1	7.1
4	4858561	7.1	7.1
4	4865954	7.1	7.9
4	4866227	7.1	7.9
4	4903143	7.1	8.8
4	4905004	7.1	8.8
4	4969166	7.8	8.8
4	4998575	7.8	8.8
4	5085868	7.8	9.7
4	5111440	7.8	9.7
4	5153995	7.8	10.6
4	5155624	7.8	10.6
4	5197429	7.8	11.5
4	5197899	7.8	11.5
4	5238559	8.6	11.5
4	5239228	8.6	11.5
4	5266889	9.4	11.5
4	5268309	9.4	11.5
4	5398178	9.4	11.5
4	5405264	9.4	11.5
4	5454397	9.4	12.3
4	5454452	9.4	12.3
4	5968126	10.2	12.3
4	6166216	10.2	12.3
4	6174155	10.2	12.3
4	6174249	10.2	12.3
4	6238205	11	12.3
4	6240271	11	12.3
4	6384738	11	13.2
4	6385237	11	13.2
4	6403695	11	14.1
4	6403959	11	14.1
4	6477541	11.8	14.1
4	6477636	11.8	14.1
4	6530333	12.5	14.1
4	6531166	12.6	14.1
4	6766820	12.6	15
4	6846555	12.6	15
4	7150910	12.6	15.9
4	7150980	12.6	15.9
4	7312052	12.6	16.7
4	7313631	13.3	16.7
4	7313892	14.1	16.7
4	7314464	14.9	16.7
4	7314784	14.9	16.7
4	7316237	14.9	16.7
4	7317068	14.9	16.7
4	9632207	14.9	17.6
4	9632394	14.9	17.6
4	9672083	14.9	18.5
4	9680555	14.9	18.5
4	9998571	14.9	19.4
4	10004760	14.9	19.4
4	10005594	14.9	20.3
4	10009098	14.9	20.3
4	10218860	14.9	21.1
4	10218917	14.9	21.1
4	10221088	15.7	21.1
4	10221254	15.7	21.1
4	10221338	15.7	21.1
4	10222555	15.7	21.1
4	10640521	15.7	21.1
4	10640997	15.7	21.1
4	10642155	16.5	21.1
4	10642307	16.5	21.1
4	10643188	16.5	22
4	10643743	16.5	22
4	11090582	16.5	22.9
4	11149442	16.5	22.9
4	11163345	16.5	22.9
4	11389064	17.3	22.9
4	11389406	17.3	22.9
4	11567642	18.1	23.8
4	11573049	18.1	23.8
4	11644201	18.1	24.7
4	11646966	18.1	24.7
4	11718722	18.1	25.5
4	11759567	18.1	25.5
4	11774558	18.1	26.4
4	11829437	18.1	26.4
4	11830724	18.8	26.4
4	11831144	18.8	26.4
4	11915517	18.8	27.3
4	11917250	18.8	27.3
4	13145551	18.8	28.2
4	13156310	18.8	28.2
4	13164783	18.8	29
4	13165521	18.8	29.1
4	13232840	18.8	29.9
4	13232943	18.8	29.9
4	13418727	18.8	30.8
4	13426272	19.6	30.8
4	13429058	19.6	30.8
4	13946139	20.4	30.8
4	13947498	21.2	30.8
4	13948378	21.2	30.8
4	14032160	21.2	31.7
4	14033065	21.2	31.7
4	14105388	21.2	31.7
4	14112194	21.2	31.7
4	14238582	21.2	33.5
4	14260607	22	33.5
4	14386105	22	33.5
4	14386166	22.8	33.5
4	14386195	22.8	33.5
4	14386444	23.5	33.5
4	14386458	23.5	33.5
4	14392887	23.5	34.3
4	14394729	23.5	34.3
4	14603208	23.5	35.2
4	14630989	23.5	35.2
4	14673904	23.6	36.1
4	14707655	23.6	36.1
4	17328200	23.6	36.1
4	17328573	23.6	36.1
4	17337796	24.3	36.1
4	17361866	24.3	36.1
4	17363455	24.3	37
4	17366472	24.3	37
4	17367300	24.3	37.9
4	17367351	24.3	37.9
4	18213848	24.3	38.7
4	18215220	24.3	38.7
4	18222377	24.3	39.6
4	18223130	24.3	39.6
4	18527730	24.3	40.5
4	18565367	24.3	40.5
4	19110927	25.1	41.4
4	19111848	25.1	41.4
4	19114378	25.1	41.4
4	19114769	25.1	41.4
4	19184315	25.9	41.4
4	19184623	25.9	41.4
4	19421895	26.7	41.4
4	19422201	26.7	41.4
4	20402508	26.7	42.3
4	20405547	26.7	42.3
4	20415179	27.5	42.3
4	20452683	27.5	42.3
4	20740290	27.5	43.1
4	20741252	27.5	43.1
4	22178167	28.3	43.1
4	22361349	28.3	43.1
4	22361481	28.3	43.1
4	22711486	28.3	44
4	22711839	28.3	44
4	22936374	28.3	44.9
4	22982231	28.3	44.9
4	23548175	28.3	45.8
4	23548774	28.3	45.8
4	26377566	28.3	46.7
4	26377787	28.3	46.7
4	27971276	29.1	46.7
4	27977614	29.1	46.7
4	27979137	29.1	47.5
4	27981015	29.1	47.5
4	28351303	29.8	47.5
4	28354796	29.8	47.5
4	31343593	29.8	48.4
4	31348642	29.8	48.4
4	31576107	30.6	48.4
4	31577535	30.6	48.4
4	31704847	32.2	48.4
4	31711936	32.2	48.4
4	35343705	33	48.4
4	35347913	33	48.4
4	36306534	33.8	48.4
4	36306566	33.8	48.4
4	36859662	34.6	48.4
4	36874824	34.6	48.4
4	36884818	35.3	48.4
4	36887314	35.3	48.4
4	36904698	35.3	48.4
4	36907529	35.3	48.4
4	37698308	36.1	48.4
4	37702844	36.1	48.4
4	38724566	36.9	48.4
4	38724605	36.9	48.4
4	42890610	36.9	49.3
4	42895912	36.9	49.3
4	56969926	36.9	49.3
4	56970340	37.7	49.3
4	57571201	37.7	50.2
4	57571758	37.7	50.2
4	77454155	38.5	50.2
4	77454535	38.5	50.2
4	82244469	38.5	50.2
4	82247341	38.5	51.1
4	91866105	38.5	51.1
4	91866277	38.5	51.1
4	92046244	38.5	51.1
4	92046444	38.5	51.1
4	92760590	38.5	51.1
4	92760674	38.5	51.1
4	92762494	39.3	51.1
4	92762606	39.3	51.1
4	143380505	39.4	51.2
4	143380935	39.4	52.1
4	143719908	40.1	52.1
4	143721769	40.1	52.1
4	144250691	40.1	52.9
4	144283104	40.1	52.9
4	144351458	40.9	52.9
4	151682295	41.7	53
4	151682571	41.7	53
4	151685940	42.5	53
4	151700560	42.5	53
4	151737024	42.5	53
4	151746994	43.3	53
4	153580006	43.3	53
4	153616282	44.1	53
4	154110308	44.1	53
4	154167973	44.8	53
4	154271156	44.8	53
4	154274625	44.8	53.8
4	154843893	44.8	53.8
4	154844706	44.8	53.8
4	155009688	45.6	53.8
4	155009802	45.6	53.8
4	155017225	46.4	53.8
4	155017592	46.4	53.8
4	155529450	46.4	54.7
4	155531717	46.4	54.7
4	155773776	46.4	54.7
4	156629602	47.2	55.6
4	156635000	47.2	55.6
4	156967823	47.2	55.6
4	156967976	47.2	55.6
4	156972058	48	55.6
4	156972243	48	55.6
4	157617482	48	56.5
4	157627062	48	56.5
4	157779892	48	56.5
4	157838491	49.6	56.5
4	159981065	49.6	57.4
4	159981146	49.6	57.4
4	160397735	49.6	57.4
4	161028311	50.3	57.4
4	161028494	51.1	57.4
4	161041926	51.9	57.4
4	161417113	51.9	57.4
4	161767325	51.9	59.1
4	166733521	52.7	59.1
4	166777230	52.7	60
4	166870200	52.7	60
4	166871500	52.7	60
4	167021001	54.3	60
4	167022815	54.3	60
4	167032669	54.3	60.9
4	167032892	54.3	60.9
4	169851439	54.3	60.9
4	169859030	54.3	61.8
4	169873887	54.3	61.8
4	169873911	55.9	61.8
4	169899945	58.2	64.5
4	172597389	59	65.3
4	172598138	59	65.3
4	172598334	59	65.3
4	172598908	59.8	65.3
4	172605407	59.8	65.3
4	172682062	59.8	65.3
4	172699280	59.8	65.3
[truncated: 2,457 more rows]
