# Supplementary material for: High-resolution crossover mapping reveals similarities and differences of male and female recombination in maize
Source: Nat Commun. 2018 Jun 18;9:2370. doi: 10.1038/s41467-018-04562-5 (PMC6006299; doi:10.1038/s41467-018-04562-5)
Supplement: Supplementary file 5 — Supplementary Data 2 [file 41467_2018_4562_MOESM5_ESM.xlsx]

## Sheet: Supplementary Data 2
Supplementary Data 2. List of recombination hotspots in male and female meioses in the B73 x Mo17 hybrid.
Chromosome	Downstream marker	Source
1	2235000	male and female
1	6675000	male
1	9195000	female
1	9670000	female
1	10825000	male and female
1	12290000	female
1	12320000	male
1	12855000	female
1	13740000	male
1	15035000	male
1	15075000	male and female
1	15195000	male
1	21755000	female
1	22380000	male and female
1	22785000	female
1	23580000	female
1	24775000	male
1	39915000	male
1	43450000	female
1	48485000	male
1	51395000	male
1	51580000	male
1	52310000	male
1	52325000	male and female
1	53005000	male
1	53315000	female
1	55120000	male
1	55205000	male and female
1	59905000	female
1	62280000	female
1	66815000	male
1	66830000	female
1	66895000	male and female
1	70885000	male
1	71210000	male
1	72085000	female
1	74700000	female
1	79450000	female
1	82385000	female
1	83000000	female
1	88455000	female
1	91635000	female
1	92260000	male
1	93595000	female
1	156170000	male
1	166795000	male and female
1	172965000	male
1	174545000	female
1	180660000	female
1	182310000	male
1	182645000	female
1	185195000	female
1	186500000	female
1	187090000	male
1	188125000	male
1	189590000	female
1	191890000	male and female
1	192025000	male
1	195590000	male
1	196055000	female
1	199110000	male
1	200115000	male
1	202090000	male
1	202195000	male and female
1	202305000	male and female
1	203465000	male
1	203550000	male and female
1	211860000	male
1	218550000	female
1	222125000	female
1	222980000	male and female
1	224110000	female
1	225095000	male
1	225625000	male
1	226220000	male
1	229855000	male and female
1	234910000	male
1	242830000	male and female
1	242900000	male and female
1	246410000	male
1	246465000	male
1	249040000	male
1	251690000	female
1	253135000	male
1	253160000	male
1	256935000	male
1	257955000	male and female
1	258385000	female
1	264385000	male and female
1	265340000	male
1	265670000	female
1	268940000	male and female
1	271270000	male
1	271310000	male and female
1	273375000	male
1	274425000	female
1	275005000	female
1	276950000	male
1	276960000	female
1	279635000	male and female
1	279940000	female
1	288160000	male and female
1	289825000	male
1	290590000	male and female
1	292560000	female
1	293325000	male
1	293495000	male and female
1	295880000	female
1	296205000	male
1	299455000	male
2	5710000	male
2	5865000	male
2	7045000	female
2	7315000	male
2	10625000	female
2	11540000	female
2	12270000	male
2	13445000	male
2	14065000	female
2	14255000	female
2	15015000	male
2	15280000	female
2	16730000	male
2	16735000	female
2	16740000	male
2	20380000	male
2	20925000	male
2	24675000	male
2	26875000	male and female
2	27200000	male
2	27545000	female
2	28870000	male and female
2	28890000	female
2	30995000	male
2	33755000	female
2	34810000	male
2	38700000	female
2	39920000	male
2	41460000	male
2	41490000	female
2	44345000	male
2	60835000	male
2	61820000	male
2	70530000	female
2	71050000	male
2	108935000	male
2	130285000	male
2	143510000	male
2	144075000	male
2	144990000	male
2	151480000	female
2	154370000	male
2	160710000	male
2	168565000	male
2	169530000	male
2	179235000	female
2	180565000	female
2	180775000	male and female
2	193945000	male
2	197145000	female
2	202350000	male
2	203230000	female
2	205035000	male and female
2	205105000	male
2	205230000	female
2	206050000	female
2	208330000	female
2	209580000	male and female
2	210680000	female
2	213055000	male
2	213815000	female
2	214150000	female
2	214670000	female
2	215090000	male
2	217405000	female
2	217685000	male
2	218385000	female
2	219600000	male and female
2	219710000	male
2	219855000	female
2	219875000	female
2	220060000	male
2	222220000	male
2	225305000	male
2	225405000	male
2	225480000	female
2	225835000	female
2	232615000	male
2	232970000	male
2	233015000	female
2	234575000	male
2	234805000	male and female
3	2255000	male
3	3405000	female
3	3530000	male
3	3535000	female
3	3615000	male
3	4020000	male
3	4195000	female
3	5295000	male
3	5325000	female
3	5885000	female
3	5950000	male
3	6140000	female
3	6860000	male
3	8300000	male and female
3	8940000	female
3	9325000	female
3	9435000	male and female
3	10390000	female
3	10555000	female
3	10840000	male
3	11060000	male and female
3	12525000	male and female
3	12530000	male and female
3	12605000	male
3	18885000	male
3	19390000	female
3	19430000	male
3	22680000	male
3	22695000	female
3	28295000	male
3	36660000	male
3	37235000	female
3	38105000	female
3	47020000	male
3	47235000	male
3	48280000	male
3	48800000	female
3	50430000	male
3	51225000	female
3	118890000	male
3	127530000	male
3	136075000	male
3	136125000	male
3	136865000	male
3	136955000	female
3	142950000	female
3	146595000	male
3	147120000	female
3	157210000	male
3	159370000	female
3	159755000	female
3	159760000	male and female
3	161170000	female
3	168430000	female
3	168495000	male
3	168760000	male
3	169370000	male
3	172050000	male and female
3	173355000	female
3	173515000	male
3	175775000	male
3	176815000	male
3	179320000	male
3	179470000	female
3	182480000	male
3	186115000	male
3	186205000	male
3	186870000	male
3	187005000	female
3	191090000	female
3	193560000	male and female
3	195595000	male
3	200875000	male and female
3	201380000	male
3	206685000	female
3	206955000	male
3	207735000	male
3	210535000	female
3	210995000	male and female
3	211620000	female
3	212615000	male and female
3	228945000	female
3	229940000	male
3	229985000	female
4	2180000	female
4	2525000	male
4	3115000	male
4	3885000	male
4	4965000	male
4	5085000	female
4	5395000	male and female
4	5965000	male
4	6765000	female
4	7310000	female
4	9670000	female
4	9995000	female
4	11090000	female
4	11565000	male and female
4	11715000	female
4	11770000	female
4	13145000	female
4	13415000	female
4	14235000	female
4	14260000	male
4	14600000	female
4	14670000	female
4	17335000	male
4	18525000	female
4	20415000	male
4	22935000	female
4	27970000	male
4	31340000	female
4	31700000	male
4	36855000	male
4	42890000	female
4	144250000	female
4	144350000	male
4	151685000	male
4	151735000	male
4	153580000	male
4	154110000	male
4	155770000	male
4	156625000	female
4	157615000	female
4	157775000	male
4	161040000	male
4	161415000	female
4	161765000	male and female
4	166775000	female
4	169850000	female
4	169870000	male and female
4	169895000	male and female
4	172595000	male
4	172680000	female
4	172765000	male
4	172780000	male
4	173295000	male and female
4	173940000	female
4	176225000	female
4	177455000	male and female
4	179080000	female
4	180040000	female
4	181925000	female
4	184585000	female
4	185390000	female
4	185695000	female
4	185730000	male and female
4	187025000	male
4	187075000	male
4	188325000	female
4	191580000	male
4	192775000	female
4	197250000	male
4	202985000	male
4	212895000	male and female
4	231525000	male and female
4	234360000	female
4	236430000	male
4	237115000	male
8	850000	male
8	1035000	male
8	2740000	female
8	2990000	male
8	3115000	male and female
8	4655000	male and female
8	4970000	male
8	5190000	female
8	5330000	female
8	6360000	female
8	6570000	female
8	7415000	female
8	8380000	male
8	10980000	female
8	11000000	male
8	11830000	male and female
8	11860000	female
8	11875000	male
8	12460000	male
8	12600000	male
8	12935000	male
8	13895000	female
8	15630000	female
8	15940000	male
8	16700000	female
8	18975000	male
8	19125000	female
8	19200000	male
8	19315000	male and female
8	22685000	male
8	22830000	male and female
8	23495000	female
8	23930000	female
8	24305000	female
8	25060000	male
8	69590000	male
8	69780000	female
8	71785000	male
8	71810000	male
8	76030000	female
8	96250000	female
8	97280000	male
8	101415000	female
8	101735000	female
8	102485000	male
8	103590000	female
8	107995000	female
8	109750000	female
8	109760000	male
8	115985000	female
8	118490000	female
8	123520000	female
8	125240000	female
8	131350000	male
8	131675000	female
8	144825000	female
8	159925000	male
8	160105000	male and female
8	165320000	female
8	165715000	male and female
8	166790000	female
8	166850000	female
8	169070000	male
8	169115000	male
8	171595000	male and female
8	172095000	male and female
8	172375000	female
10	525000	male
10	570000	male
10	4150000	female
10	4245000	female
10	4255000	male
10	4560000	female
10	4965000	female
10	5040000	female
10	5880000	female
10	5950000	male
10	5990000	female
10	6030000	female
10	6045000	male
10	6080000	male
10	6450000	female
10	7040000	male
10	7140000	female
10	9585000	male and female
10	10235000	male
10	13975000	female
10	16125000	male
10	16505000	male
10	22640000	male
10	79490000	male
10	99640000	male and female
10	119100000	male
10	120650000	female
10	127265000	female
10	132170000	male
10	133585000	male
10	136600000	male
10	139125000	female
10	139190000	male
10	139230000	male and female
10	139315000	male
10	139450000	male
10	139795000	female
10	139810000	male and female
10	139825000	male
10	139930000	male
10	140190000	male
10	140920000	female
10	141125000	female
10	141155000	female
10	141535000	male
10	142075000	male
10	142460000	male
10	142725000	male
10	143110000	male
10	144745000	male
10	145095000	male
10	145155000	male
10	145175000	male
10	145465000	female
10	148505000	male and female
